# Supplementary material for: High-resolution isotope dietary analysis of Mesolithic and Neolithic humans from Franchthi Cave, Greece
Source: PLoS One. 2025 Jan 17;20(1):e0310834. doi: 10.1371/journal.pone.0310834 (PMC11741403; doi:10.1371/journal.pone.0310834)
Supplement: S1 Table — Isotopic values are an average of triplicate measurements, the ± values are the standard deviation of the triplicate measurements. (XLSX) [file pone.0310834.s001.xlsx]

## Sheet: Sheet1
	S-SFU #	2705			2706			2707			2708			2709			2710			2711			2713			2714			2715			2716
	species	human			human			human			human			human			dog			dog			canid			pig			sheep/goat			sheep/goat
	Bulk δ13C (‰)	-19.5713			-18.5878			-19.3099			-18.7695			-19.9885			-18.969			-19.026			-19.4322			-19.814			-19.9067			-18.2396
	alanine	-20.6993	±	0.0590282	-20.3482	±	0.0903493	-19.0016	±	0.034176	-19.8402	±	0.022745	-18.442	±	0.0260576	-20.1264	±	0.10826	-21.9007	±	0.0493862	-20.3469	±	0.150124	-20.8571	±	0.0623084	-22.9193	±	0.0553444	-21.2731	±	0.0900463
	valine	-27.0527	±	0.191547	-25.654	±	0.230371	-25.8707	±	0.104175	-25.2957	±	0.323608	-26.4423	±	0.345373	-25.087	±	0.0695054	-24.571	±	0.123576	-24.5383	±	0.0760548	-25.699	±	0.158758	-27.415	±	0.117503	-24.8523	±	0.250193
	glycine	-12.4628	±	0.0769567	-12.373	±	0.0381095	-10.112	±	0.0172143	-10.3517	±	0.182296	-10.4649	±	0.0220303	-10.0566	±	0.105462	-10.3972	±	0.0134536	-9.84892	±	0.134797	-9.29358	±	0.0575181	-10.7181	±	0.0283608	-9.08008	±	0.0794313
	leucine	-29.345	±	0.0515655	-28.3984	±	0.140015	-29.0339	±	0.180888	-29.2264	±	0.0860484	-30.4951	±	0.10062	-29.6102	±	0.214808	-29.5729	±	0.145005	-29.4605	±	0.308422	-30.5092	±	0.268062	-31.0524	±	0.04769	-28.6422	±	0.1065
	norleucine	-29.2307	±	0.0627402	-29.2142	±	0.0228108	-28.8304	±	0.0340049	-28.8502	±	0.128981	-28.6926	±	0.0679485	-28.8484	±	0.0220681	-29.2016	±	0.0366652	-28.8337	±	0.127671	-28.3797	±	0.042501	-28.9175	±	0.0825853	-28.6529	±	0.0377403
	proline	-19.6927	±	0.0532541	-17.5473	±	0.0336204	-18.6387	±	0.0415812	-18.5027	±	0.0877572	-19.58	±	0.019	-18.298	±	0.155464	-18.5853	±	0.0567656	-18.696	±	0.183989	-19.3347	±	0.0524436	-19.582	±	0.100851	-17.578	±	0.0245764
	threonine	-9.34608	±	0.209624	-6.89492	±	0.201963	-8.66867	±	0.243912	-8.24013	±	0.270705	-8.82129	±	0.184082	-8.68929	±	0.305368	-5.71013	±	0.283194	-7.72863	±	0.173899	-9.12746	±	0.286305	-13.0077	±	0.237121	-10.8068	±	0.146548
	aspartic acid	-19.225	±	0.146644	-18.153	±	0.166224	-17.541	±	0.0925005	-18.6665	±	0.0576628	-18.6295	±	0.0391195	-18.7165	±	0.103886	-19.4045	±	0.0301164	-18.7175	±	0.059925	-18.1415	±	0.0736274	-18.6375	±	0.260719	-15.8145	±	0.212383
	serine	-10.0922	±	0.231318	-9.98667	±	0.098068	-8.34111	±	0.0378726	-7.94333	±	0.0705479	-9.51444	±	0.0855648	-9.43778	±	0.196144	-9.14889	±	0.0803513	-9.81889	±	0.214794	-9.29667	±	0.128035	-8.81778	±	0.207175	-6.05667	±	0.251776
	glutamic acid	-18.8275	±	0.0202073	-16.9035	±	0.0904728	-16.4979	±	0.0529371	-17.1682	±	0.165183	-16.7271	±	0.0127671	-18.3842	±	0.155455	-18.5012	±	0.109038	-18.5844	±	0.178632	-17.3806	±	0.095212	-17.9604	±	0.120022	-15.6238	±	0.0717031
	phenylalanine	-26.0327	±	0.141196	-26.126	±	0.211283	-25.7138	±	0.554747	-25.5764	±	0.329181	-26.127	±	0.372142	-25.9061	±	0.373623	-25.4639	±	0.258423	-24.6959	±	0.404872	-25.734	±	0.404931	-25.6433	±	0.263067	-23.9156	±	0.172035
	hydroxyproline	-19.3732	±	0.020232	-17.6812	±	0.029023	-18.4548	±	0.0355012	-18.7064	±	0.177907	-19.776	±	0.0595007	-18.7336	±	0.20929	-18.8888	±	0.0907028	-18.8888	±	0.19436	-19.2528	±	0.040104	-19.5752	±	0.0560446	-17.0632	±	0.0547753
	lysine	-24.3136	±	0.112216	-24.2891	±	0.374135	-24.6827	±	0.725758	-19.0519	±	0.45069	-20.0312	±	0.148291	-21.2387	±	0.661299	-21.5637	±	0.433346	-21.3355	±	0.0811316	-19.9315	±	0.416961	-20.856	±	0.356895	-18.8641	±	0.377408
