# Supplementary material for: High-resolution isotope dietary analysis of Mesolithic and Neolithic humans from Franchthi Cave, Greece
Source: PLoS One. 2025 Jan 17;20(1):e0310834. doi: 10.1371/journal.pone.0310834 (PMC11741403; doi:10.1371/journal.pone.0310834)
Supplement: S2 Table — Isotopic values are an average of triplicate measurements, the ± values are the standard deviation of the triplicate measurements. (XLSX) [file pone.0310834.s002.xlsx]

## Sheet: Sheet1
	S-SFU #	2705			2706			2707			2708			2709			2710			2711			2713			2714			2715			2716
	species	human			human			human			human			human			dog			dog			canid			pig			sheep/goat			sheep/goat
	Bulk δ15N (‰)	7.26382			10.2494			9.98081			8.7215			6.896			7.6355			7.8685			7.87093			7.215			4.9123			7.09607
	alanine	8.41043	±	0.503674	10.6786	±	0.884824	11.1178	±	0.344923	10.9322	±	0.0452548	8.20106	±	0.16122	11.9521	±	0.907925	11.6494	±	0.0219203	11.0748	±	0.0296985	11.7288	±	0.337997	8.92833	±	0.0827315	10.0584	±	0.333047
	glycine	4.98073	±	0.572912	6.72152	±	1.18373	7.93252	±	0.153884	7.95291	±	0.170413	5.01603	±	0.237588	5.20101	±	0.178191	5.1439	±	0.259508	4.78001	±	0.174655	7.48845	±	0.14425	5.50526	±	0.504874	7.00427	±	0.0296985
	valine	9.23055	±	0.565499	10.9449			11.9007	±	0.392462	12.9397	±	0.121622	10.8524	±	0.411536	13.1793	±	0.0268701	13.3551	±	0.147078	12.3757	±	0.551543	14.14	±	1.10662	11.2855	±	1.0048	12.5889	±	0.199404
	leucine	8.53559	±	0.254946	10.6376			11.0958	±	0.261429	11.5286	±	0.0876812	8.68928	±	0.149907	11.2188	±	0.369817	11.0232	±	0.660438	14.3599	±	5.77706	9.77387	±	1.74655	7.97464	±	1.56129	9.4964	±	0.156271
	norleucine	-1.27328	±	0.430765	-1.93671	±	1.57102	-1.79665	±	0.0304467	-0.442289	±	0.0113137	-1.49403	±	0.109602	-0.450375	±	0.397394	0.0605842	±	0.225567	-0.824371	±	0.0749533	1.62884	±	0.128693	1.1856	±	0.10253	0.126286	±	0.180312
	threonine	-11.1358	±	1.04981	-17.4906			-11.6523	±	1.48612	-11.9882	±	0.132229	-9.28679	±	1.21198	-15.4936	±	0.325976	-15.1242	±	0.17112	-18.1955	±	0.977929	-10.7383	±	3.64301	-6.62181	±	0.0883883	-4.00485	±	0.607405
	serine	7.69636	±	1.49167	6.71485			9.46539	±	0.2604	10.7488	±	0.0190919	8.46892	±	0.806102	6.75764	±	1.1342	7.00074	±	0.143543	7.15842	±	0.678115	10.5401	±	0.182434	4.01736	±	0.748119	5.39912	±	0.864084
	proline	11.7854	±	0.500919	13.5824	±	1.20408	14.3285	±	0.296672	14.4589	±	0.019799	12.4454	±	0.234759	15.7335	±	0.362039	16.3057	±	0.141421	14.1415	±	0.00565685	13.4077	±	0.0650538	9.37814	±	0.228395	10.6386	±	0.0346482
	aspartic acid	9.26447	±	0.535952	11.1979			11.4966	±	0.554096	12.263	±	0.781353	9.89567	±	0.638517	11.7166	±	0.75519	12.176	±	1.0543	10.6047	±	0.472347	12.4343	±	0.291328	10.1327	±	0.281428	11.8091	±	0.44477
	glutamic acid	10.6732	±	0.843157	12.743	±	1.44094	12.7604	±	0.34708	12.9473	±	0.262337	10.5769	±	0.440528	12.8603	±	0.572049	13.206	±	0.0544472	12.2326	±	0.52538	14.5332	±	0.226981	11.2683	±	0.204354	12.3084	±	0.338704
	hydroxyproline	11.0855	±	0.793486	13.673	±	1.78022	13.6816	±	0.439357	14.4564	±	0.464569	12.4631	±	0.556493	15.9296	±	0.970151	16.0555	±	0.594677	14.8703	±	0.240416	13.3021	±	0.201525	10.2206	±	0.46669	9.85827	±	0.648417
	phenylalanine	-4.34133	±	1.86234	-0.636616			-2.17838	±	2.3795	2.60578	±	1.22824	4.84571	±	1.86323	1.51715	±	0.335876	5.81153	±	0.0353553	2.17619	±	3.5221	6.92493	±	1.5818	0.441656	±	2.18142	3.70401
	lysine	3.1791	±	0.455579	0.944344			3.87702	±	0.469352	2.50268	±	0.432042	3.34467	±	0.474469	3.51348	±	0.518309	4.03303	±	0.314663	1.89569	±	0.562857	5.16411	±	1.38946	3.72979	±	1.09672	5.59017	±	0.377595
