# Supplementary material for: High-resolution isotope dietary analysis of Mesolithic and Neolithic humans from Franchthi Cave, Greece
Source: PLoS One. 2025 Jan 17;20(1):e0310834. doi: 10.1371/journal.pone.0310834 (PMC11741403; doi:10.1371/journal.pone.0310834)
Supplement: S3 Table — Isotopic values are an average of triplicate measurements, the ± values are the standard deviation of the triplicate measurements. (XLSX) [file pone.0310834.s003.xlsx]

## Sheet: Sheet1
		SRM-1 (seal) δ13C (‰)									SRM-2 (deer) δ13C (‰)									SRM-3 (fish) δ13C (‰)
		2021-06-29			2021-07-05			longterm avg			2021-06-29			2021-07-05			longterm avg			2021-06-29			2021-07-05			longterm avg
								(n=23)									(n=22)									(n=21)
	Ala	-16.998	±	0.037581	-15.5762	±	0.0276104	-16.5463	±	1.26413	-28.2256	±	0.0676387	-27.9798	±	0.110278	-28.5271	±	1.84872	-19.454	±	0.03139	-16.9096	±	0.0755006	-18.8576	±	2.02382
	Gly	-20.9173	±	0.151342	-18.971	±	0.147177	-19.8482	±	1.76176	-30.5573	±	0.0951332	-29.6383	±	0.291959	-30.3027	±	1.58859				-21.5037	±	0.13261	-22.2013	±	1.79
	Val	-4.806	±	0.0609617	-2.62492	±	0.0633114	-5.95734	±	2.39766	-18.2273	±	0.0365559	-17.5081	±	0.0747016	-19.621	±	2.19021	-12.2785	±	0.122904	-8.87358	±	0.0118462	-12.1881	±	2.26533
	Leu	-24.0595	±	0.0998048	-23.8285	±	0.035	-24.71	±	2.34678	-33.8403	±	0.113062	-34.1392	±	0.343341	-35.2012	±	1.72264	-27.6339	±	0.204808	-24.8478	±	0.12095	-26.2355	±	1.52621
	Nle	-29.4562	±	0.0655312	-28.7311	±	0.0713583	-29.7496	±	0.772398	-29.1005	±	0.0574485	-29.1919	±	0.0796576	-29.4774	±	0.679712	-32.0008	±	0.0601775	-28.629	±	0.0917678	-29.5071	±	0.559841
	Thr	-14.6267	±	0.019975	-13.6747	±	0.0221209	-14.6024	±	0.921982	-23.5007	±	0.0429302	-23.358	±	0.0600999	-23.6173	±	1.07122	-15.6127	±	0.0736546	-14.3553	±	0.0530786	-15.3913	±	0.864049
	Ser	-5.99567	±	0.291124	-4.24804	±	0.30207	-5.41073	±	1.98538	-17.8087	±	0.0599694	-16.536	±	0.248508	-16.6451	±	2.37289				-7.46188	±	0.0591016	-7.85126	±	2.83355
	Pro	-14.493	±	0.038553	-13.4685	±	0.165606	-14.7727	±	1.97789	-23.182	±	0.0251661	-23.6655	±	0.173731	-23.4172	±	1.48556	-21.95	±	0.338492	-14.9875	±	0.0465761	-15.8547	±	1.33337
	Asx	-4.65778	±	0.133253	-3.84889	±	0.0918822	-5.74712	±	2.03483	-12.7344	±	0.166272	-13.5022	±	0.113068	-14.0954	±	2.15921	-12.0167	±	0.0375411	-7.13667	±	0.0670149	-8.83031	±	2.12215
	Glx	-14.2116	±	0.0820995	-13.1824	±	0.0261598	-15.1451	±	1.76698	-22.2595	±	0.0560922	-22.136	±	0.0706847	-22.6875	±	1.44427	-18.4357	±	0.104532	-13.1322	±	0.0489524	-14.5826	±	1.52958
	Hyp	-24.1364	±	0.257156	-23.2404	±	0.349691	-24.002	±	1.97066	-29.1355	±	0.220864	-29.3496	±	0.125357	-29.4066	±	1.63197	-25.075	±	0.58865	-21.9919	±	0.0497024	-22.7708	±	1.95762
	Phe	-14.4436	±	0.110717	-13.7736	±	0.0292632	-14.9424	±	1.76062	-23.15	±	0.100354	-23.2952	±	0.0748398	-23.4792	±	1.54156	-15.7356	±	0.0691183	-14.7128	±	0.0512152	-15.7456	±	1.84413
	Lys	-18.0021	±	0.178355	-13.5449	±	0.332465	-15.1796	±	2.9417	-25.5096	±	0.323506	-22.5554	±	0.463196	-21.9639	±	3.14227	-22.1491	±	0.607513	-15.1771	±	0.152808	-14.5036	±	2.9092
