# Supplementary material for: High-resolution isotope dietary analysis of Mesolithic and Neolithic humans from Franchthi Cave, Greece
Source: PLoS One. 2025 Jan 17;20(1):e0310834. doi: 10.1371/journal.pone.0310834 (PMC11741403; doi:10.1371/journal.pone.0310834)
Supplement: S4 Table — Isotopic values are an average of triplicate measurements, the ± values are the standard deviation of the triplicate measurements. (XLSX) [file pone.0310834.s004.xlsx]

## Sheet: Sheet1
		SRM-1 (seal) δ15N (‰)									SRM-2 (deer) δ15N (‰)									SRM-3 (fish) δ15N (‰)
		2021-10-05			2021-10-25			longterm avg			2021-10-05			2021-10-25			longterm avg			2021-10-05			2021-10-25			longterm avg
								(n=22)									(n=19)									(n=19)
	Ala	25.088	±	0.144957	24.612	±	0.150537	25.4691	±	1.52084	1.46307	±	1.34492	2.10503	±	0.257622	2.48241	±	0.837264	12.7022	±	0.135765	9.82637	±	0.161242	9.77593	±	1.00516
	Gly	12.314	±	0.186676	11.3774	±	0.118361	12.1621	±	1.07309	-2.04896	±	0.543765	-1.81608	±	0.00450925	-1.96506	±	0.885936	12.4722	±	0.695086	8.5369	±	0.286885	8.54705	±	1.17921
	Val	23.9594	±	0.354968	23.9042	±	0.485308	25.0256	±	1.7187	4.35345	±	0.269408	6.01692	±	0.598323	6.98337	±	1.33656	13.5618	±	1.69635	10.4983		*	12.4487	±	1.09868
	Leu	26.167	±	0.277186	26.8685	±	0.483857	27.073	±	1.50527	-0.10923	±	1.0543	1.9196	±	0.299735	1.90122	±	1.03946	11.6282	±	1.21976	9.72756	±	1.0586	9.91498	±	1.04391
	Nle	-0.433192	±	0.240416	-1.38066	±	0.265814	-1.12275	±	0.996876	-2.43458	±	0.132936	-2.13392	±	0.252215	-1.76202	±	0.977144	1.90226	±	0.829436	-1.48078	±	0.0384231	-1.76869	±	1.0636
	Thr	-23.809	±	0.0240416	-26.4161	±	0.712356	-22.7638	±	4.31582	-9.31812		*	-12.9454	±	1.421	-12.927	±	2.62279	-3.9154		*				-3.21256	±	1.85258
	Ser	18.8225	±	0.172534	19.1985	±	0.5444	15.3567	±	4.18846	-3.16538	±	1.39159	-2.3322	±	0.803912	-3.94798	±	3.05216	7.38231	±	3.97677	7.54156	±	0.126875	6.46721	±	2.45217
	Pro	26.4829	±	0.164756	25.0856	±	0.725153	26.6021	±	1.57593	3.30677	±	0.209304	3.6906	±	0.298714	4.5041	±	0.776813	13.7771	±	0.173241	10.937	±	0.366001	11.9277	±	0.9865
	Asx	22.7455	±	0.0339411	22.4833	±	1.89192	22.8844	±	1.40093	3.18446	±	1.96717	2.91494	±	0.273747	3.78567	±	0.807621	12.778	±	1.65463	9.72427	±	1.15255	10.3478	±	1.09198
	Glx	26.588	±	0.406586	26.385	±	0.876603	27.5032	±	1.72054	7.61783		*	3.85529	±	0.266006	4.74963	±	0.998857	14.8269	±	0.697207	9.99007	±	0.782545	11.6155	±	1.25028
	Hyp	26.6507	±	0.590434	25.2533	±	0.0564388	26.5424	±	1.76634	2.71343	±	0.0424264	3.37112	±	0.219789	4.06755	±	1.03712	13.8843	±	0.277893	10.2592	±	0.837453	11.5112	±	1.15574
	Phe	2.82158	±	1.81868	4.89477	±	4.69214	8.39086	±	4.00303	0.767639		*	2.18243	±	2.53901	2.73064	±	2.40607	4.49648		*	-0.1979		*	7.64724	±	2.80241
	Lys	9.76123	±	0.549422	8.98089	±	0.686645	8.42961	±	1.14831	-2.82222	±	0.272236	-3.48202	±	0.880251	-3.4473	±	1.32954	6.28863	±	1.39866	4.06674	±	0.623578	4.03594	±	1.13226
		*standard deviation not available, samples were measured in duplicate not the normal triplicate
