# Supplementary material for: High-resolution isotope dietary analysis of Mesolithic and Neolithic humans from Franchthi Cave, Greece
Source: PLoS One. 2025 Jan 17;20(1):e0310834. doi: 10.1371/journal.pone.0310834 (PMC11741403; doi:10.1371/journal.pone.0310834)
Supplement: S5 Table — Isotopic values are an average of triplicate measurements, the ± values are the standard deviation of the triplicate measurements. (XLSX) [file pone.0310834.s005.xlsx]

## Sheet: Sheet1
		QCmix δ13C (‰)
		2021-06-29			2021-07-05			longterm avg			Expected values
								(n=31)
	Gly	-8.75067	±	0.549333	-7.757	±	0.101823	-9.31516	±	1.30788	-9.3
	Val	-18.183	±	2.107	-16.447	±	0.0459619	-21.152	±	2.75089	-20.29
	Nle	-29.0443	±	0.545722	-28.6513	±	0.119501	-29.7785	±	0.778284	-29.59
	Pro	-10.338	±	1.082	-10.35	±	0.0707107	-11.3307	±	1.00308	-11.42
	Glx	-25.6022	±	0.7878	-25.155	±	0.0190919	-26.9457	±	2.32782	-26.39
