# Supplementary material for: High-resolution isotope dietary analysis of Mesolithic and Neolithic humans from Franchthi Cave, Greece
Source: PLoS One. 2025 Jan 17;20(1):e0310834. doi: 10.1371/journal.pone.0310834 (PMC11741403; doi:10.1371/journal.pone.0310834)
Supplement: S6 Table — Isotopic values are an average of triplicate measurements, the ± values are the standard deviation of the triplicate measurements. (XLSX) [file pone.0310834.s006.xlsx]

## Sheet: Sheet1
		QCmix δ15N (‰)
		2021-10-05			2021-10-05			2021-10-25			2021-10-25			longerm avg			Expected values
														(n=40)
	Gly	21.9722	±	0.258801	23.3327	±	0.390323	20.6527	±	0.12246	21.3351	±	0.337313	21.3826	±	1.39739	20.68
	Val	28.8739	±	0.311127	28.6597	±	1.62776	28.651	±	0.408427	28.4112	±	0.973106	27.9353	±	1.62203	30.19
	Nle	-0.014215	±	0.637103	0.437107	±	0.115966	-1.2028	±	0.418305	-1.03778	±	0.216516	-1.46775	±	0.678141	-2.01
	Pro	2.06753	±	0.270115	1.45094	±	0.0933381	-0.162987	±	0.136698	0.765827	±	0.526764	0.528602	±	0.722426	0.57
	Glx	-3.3357	±	0.306177	-2.32036	±	0.132936	-4.07455	±	0.951321	-3.82357	±	0.170016	-4.20141	±	1.12412	-4.52
