# Supplementary material for: High-resolution isotope dietary analysis of Mesolithic and Neolithic humans from Franchthi Cave, Greece
Source: PLoS One. 2025 Jan 17;20(1):e0310834. doi: 10.1371/journal.pone.0310834 (PMC11741403; doi:10.1371/journal.pone.0310834)
Supplement: S7 Table — (XLSX) [file pone.0310834.s007.xlsx]

## Sheet: Sheet1
S-EVA	Submitter No.	Species	Element	Age	Start mass	Mass into microtube (>30 kDa)	%Collagen (>30kDa)	δ13C	δ15N	%C	%N	C:N
4108	F R A-1	Tuna	vertebrae	Meso	333.4	too less, keep in the Eppendorf tube
4109	F R A-2	Tuna	vertebrae	Meso	407.9	too less, keep in the glass tube
4110	F R A-3	Tuna	vertebrae	Meso	396	0.8	0.20202
4111	F R A-4	Bass		Meso	280.2	too less, keep in the glass tube
4112	F R A-5	Fallow deer	metapodial	Meso	311	too less, keep in the Eppendorf tube
4113	F R A-6	dog	mandible	Meso	282.8	2	0.707214	-18.969	7.6355	42.6915	15.0329	3.31317
4114	F R A-7	feline	humerus	Meso	320.2	1	0.312305	-19.4705	7.4245	42.9286	14.5242	3.4488
4115	F R A-8	cervid	acetabulum	Meso	274.5	too less, keep in the glass tube
4116	F R A-9	equus	humerus	Meso	341.2	0.3	0.087925
4117	F R A-10	cervid	long bone fragment	Meso	428.2	0.7	0.163475
4118	F R A-11	cervid	long bone fragment	Meso	361.2	0.7	0.193798	-21.4395	5.394	29.4642	10.0344	3.42404
4119	F R A-12	cervid	metapodial	Meso	297.2	1.1	0.370121	-20.404	3.83	11.41	3.86863	3.44093
4120	F R A-13	equus	phalanx	Meso	394.7	too less, keep in the glass tube
4121	F R A-14	dog	maxilla	Meso	324.3	0.1	0.0308356
4122	F R A-15	cervid	long bone fragment	Meso	379.8	0.6	0.157978
4123	F R A-16	cervid	long bone fragment	Meso	320.7	1	0.311818
4124	F R A-17	cervid	long bone fragment	Meso	300.4	too less, keep in the glass tube
4125	F R A-18	deer	radius	Palaeo	368.5	1.4	0.379919	-20.564	6.408	14.9151	4.72365	3.68379
4126	F R A-19	cervid	humerus	Palaeo	300.9	0.9	0.299103
4127	F R A-20	cervid	metapodial	Palaeo	337.4	too less, keep in the Eppendorf tube
4128	F R A-21	dog	mandible	Meso	311.8	2.4	0.769724	-19.026	7.8685	43.3056	14.6079	3.45858
4129	F R A-22	pig	mandible	Meso	332.4	0.5	0.150421	-20.084	5.817	42.1159	14.098	3.48526
4130	F R A-23	red deer	mandible	Meso	396.1	1.8	0.454431	-21.874	5.365	13.304	4.41886	3.51131
4131	F R A-24	cervid	metapodial	Meso	364.6	too less, keep in the Eppendorf tube
4132	F R A-25	cervid	1st phalanx	Meso	294.9	0.9	0.305188	-21.071	6.517	18.1127	6.19883	3.40895
4133	F R A-26	pig	radius	Meso	319.8	0.6	0.187617
4134	F R A-27	Tuna	vertebrae	Meso	341.1	too less, keep in Eppendorf-Tube		-14.143	8.699	40.998	13.494	3.54506
4135	F R A-28	sheep	metapodial	Neo	315.8	1.2	0.379987	-19.8125	5.886	42.0054	14.4385	3.39533
4136	F R A-29	cattle	radius	Neo	310.9	too less, keep in Eppendorf-Tube
4137	F R A-30	red deer	metatarsal	Neo	426.1	1	0.234687	-21.393	4.19	13.5472	4.30291	3.67311
4138	F R A-31	canid	ulna	Neo	291.2	6.5	2.23214	-19.2085	7.537	41.0092	14.3408	3.33684
4139	F R A-32	sheep/goat	radius	Neo	312.7	1.3	0.415734	-20.703	4.768	18.6524	6.20887	3.50485
4140	F R A-33	pig	mandible	Neo	364.7	4.2	1.15163	-19.814	7.215	33.5153	11.7168	3.33493
4141	F R A-34	sheep/goat	mandible	Neo	340.7	7.3	2.14265	-19.745	4.618	42.8059	15.2372	3.27927
4142	F R A-35	sheep/goat	long bone fragment	Neo	344.9	8.5	2.46448	-18.053	6.8285	43.2632	15.2741	3.306
4143	F R A-36	Tuna	vertebrae	Neo	355.3	1	0.281452	-15.354	7.8435	17.2177	5.26653	3.80833
4144	F R A-100	Human	rib and long bone fragment	Meso	399.2	1.1	0.275551	-22.091	8.1425	17.5939	4.17172	4.9187
4145	F R A-101	Human	rib and long bone fragment		298.6	4.2	1.40656	-19.4005	7.0355	43.0447	15.2845	3.287
4146	F R A-102	Human	long bone fragment		354.2	0.9	0.254094	-20.918	7.047	12.2507	3.90712	3.65808
4147	F R A-103	Human	long bone fragment		330.3	too less, keep in glass tube
4148	F R A-104	Human	ribs		322	4.9	1.52174	-18.386	10.016	43.0497	15.7055	3.19791
4149	F R A-105	Human		Meso	419.8	0.8	0.190567	-21.233	6.386	20.1815	6.98258	3.37238
4150	F R A-106	Human	long bone fragment		325.2	5.1	1.56827	-19.1915	9.717	43.5805	14.1242	3.5998
4151	F R A-107	Human	long bone fragment		335.2	1.2	0.357995	-22.8465	7.5875	9.32815	2.14232	5.07261
4152	F R A-108	Human	long bone fragment		315.5	too less, keep in the Eppendorftube
4153	F R A-109	Human	hand bones		427.3	3	0.702083	-18.9235	8.047	37.1886	12.7845	3.39475
4154	F R A-110	Human	mandible		379.6	3	0.790306	-18.7695	8.7215	40.3387	13.7158	3.43333
4155	F R A-111	Human	rib		305.5	2.2	0.720131	-19.9885	6.896	43.8325	14.1325	3.62165
4156	F R A-112	Human	cranial and long bone fragments		376.9	3.9	1.03476
Highlighted: samples selected for CSIA-AA
