# Supplementary material for: High-resolution isotope dietary analysis of Mesolithic and Neolithic humans from Franchthi Cave, Greece
Source: PLoS One. 2025 Jan 17;20(1):e0310834. doi: 10.1371/journal.pone.0310834 (PMC11741403; doi:10.1371/journal.pone.0310834)
Supplement: S8 Table — (XLSX) [file pone.0310834.s008.xlsx]

## Sheet: PCA data
Source	Group	Sample_ID	Common _Name	Thr_C	Val_C	Leu_C	Phe_C	Val_N	Leu_N	Phe_N
Choy et al. (2024)	Human	SID-04	Imdang human	-9.1	-24.8	-28.6	-26.5	14.3	9.1	8.7
Choy et al. (2024)	Human	SID-05	Imdang human	-8.8	-24.6	-29.8	-28	18.7	12.1	10.2
Choy et al. (2024)	Human	SID-07	Imdang human	-6.1	-23.2	-27.3	-28	19.8	16	12.6
Choy et al. (2024)	Human	SID-08	Imdang human	-9.6	-24.9	-28	-27.3	17.3	12.2	9.9
Choy et al. (2024)	Human	SID-09	Imdang human	-3.2	-25.4	-29.1	-26.8	14.3	15.4	9.1
Choy et al. (2024)	Human	SID-10	Imdang human	-1	-24.9	-28.4	-27.4	17.2	11.5	10.9
Choy et al. (2024)	Human	SID-11	Imdang human	-2.9	-25.5	-28.1	-27.4	16.3	12.7	8.9
Choy et al. (2024)	Human	SID-12	Imdang human	-4.8	-26.5	-32.4	-29.3	18.9	13.7	11
Choy et al. (2024)	Human	SID-13	Imdang human	-5.7	-24.9	-27.7	-26.6	16.7	11.7	9.1
Choy et al. (2024)	Human	SID-15	Imdang human	-5.6	-25.1	-29.6	-27.6	18.1	13	8.7
Choy et al. (2024)	Human	SID-16	Imdang human	-5.2	-24.4	-29.2	-27	15.4	9.4	9.4
Choy et al. (2024)	Human	SID-17	Imdang human	-2.2	-23.8	-26.7	-24.9	14.2	9.3	10.4
Choy et al. (2024)	Human	SID-19	Imdang human	-5.9	-25.3	-29.6	-28.2	18.6	14.3	11.3
Choy et al. (2024)	Human	SID-20	Imdang human	-3.5	-25.8	-30	-28.4	17.9	12.6	9.8
Choy et al. (2024)	Human	SID-21	Imdang human	-1.2	-25.2	-29.3	-27.6	17.7	12	12.6
Choy et al. (2024)	Human	SID-22	Imdang human	-0.7	-24.8	-29.3	-28.5	20.6	12.8	13.4
Choy et al. (2024)	Human	SID-25	Imdang human	-2.5	-25.3	-28.9	-27	17.7	9.9	10.8
Choy et al. (2024)	Human	SID-26	Imdang human	-1.6	-24.8	-28.8	-26.7	11.4	7.4	7.7
Choy et al. (2024)	Human	SID-27	Imdang human	-2.3	-25.5	-30.3	-27.3	16.4	10.2	9.2
Choy et al. (2024)	Human	SID-28	Imdang human	-3.9	-26.7	-29.6	-27	17	12.5	8.3
Choy et al. (2024)	Human	SID-29	Imdang human	-3.5	-25.9	-30.1	-28	19.3	15	9.3
Choy et al. (2024)	Human	SID-30	Imdang human	-3.1	-26.7	-30.9	-28.3	17	12.4	8.8
Choy et al. (2024)	Human	SID-31	Imdang human	-1.4	-26.5	-28.6	-26.7	16.4	10.7	8.6
Choy et al. (2024)	Human	SID-33	Imdang human	-2.9	-26.3	-29	-25.9	12.4	11.4	9.4
Choy et al. (2024)	Human	SID-36	Imdang human	-3.9	-25.8	-28.1	-26.4	12.9	10.7	9.1
Choy et al. (2024)	Human	SID-37	Imdang human	-4.2	-25.2	-28.3	-26.7	13.7	11.1	8.7
Choy et al. (2024)	Human	SID-46	Imdang human	-5.3	-26.9	-30.4	-28.2	14.7	11.4	9.4
Choy et al. (2024)	Human	SID-47	Imdang human	-7.4	-27.4	-30.5	-28.8	15.7	11.5	9.9
Choy et al. (2024)	Human	ERI-HW1	Mumun human	-4.3	-18.8	-12.6	-18.9	14	7.1	5.6
Choy et al. (2024)	Human	ERI-HW3	Mumun human	-6.3	-20.1	-12.7	-19.9	12.2	8	8
Choy et al. (2024)	Human	ERICA-KO8	Mumun human	-6.7	-22.1	-11.7	-22.9	13.9	10	7.5
Choy et al. (2024)	Human	ERICA-JE9	Mumun human	-5.8	-21.1	-10.9	-19.6	11.4	7.9	5.3
Choy et al. (2024)	marine	SID-50	Sandbar Shark	1.6	-20	-23.6	-24.7	29.6	25.9	8.6
Choy et al. (2024)	marine	SID-51	Sandbar Shark	1.4	-19	-22.9	-24.3	30.1	27	8
Choy et al. (2024)	marine	SID-53	Amberjack	-0.7	-19	-22.9	-24	28.3	24.9	7.5
Choy et al. (2024)	bird	SID-58	pheasant	-5.5	-25.5	-29.2	-26.4	9.7	4.9	8.5
Choy et al. (2024)	bird	SID-60	Great Bustard	-6	-24.2	-29.7	-25.4	8.9	10.5	8.6
Choy et al. (2024)	bird	SID-61	Wild goose	-14.5	-28.9	-33.5	-29.3	15.7	10.8	17.1
Choy et al. (2024)	bird	SID-63	Swan	-11.3	-21.7	-26.3	-22.8	13.5	8	11.1
Choy et al. (2024)	terrestrial	SID-65	Cattle	-5.4	-21.6	-23.8	-21.9	11.8	6.3	10.2
Choy et al. (2024)	terrestrial	SID-68	Wild boar	-8.2	-25.7	-28.9	-26.9	9.1	4.5	8.3
Choy et al. (2024)	terrestrial	SID-70	Pig	-9.5	-25.7	-28.3	-26.2	11.9	7.7	9.4
Choy et al. (2024)	terrestrial	SID-71	Hare	-10.1	-28.9	-31.8	-27.4	10.6	4.8	9.1
Choy et al. (2024)	terrestrial	ERICA-JE11	deer	-16.7	-28.8	-23.5	-27.8	9.5	7.7	9
Choy et al. (2024)	terrestrial	ERICA-JE14	Wild boar	-11.5	-29	-20.7	-28.4	9	6.2	6.9
Choy et al. (2024)	C3plant	SID-101	Oat	-12.6	-35.8	-31.3	-28.4	5.6	-0.4	9.3
Choy et al. (2024)	C4plant	SID-102	Sorghum	-11.1	-21.3	-16.3	-13.9	4.2	-0.2	3.1
Choy et al. (2024)	C4plant	SID-103	Common millet	-9.5	-23.4	-16.3	-13.9	5.4	2.2	6
Choy et al. (2024)	C4plant	SID-104	Fox millet	-10.3	-22.6	-19.5	-14.9	6.6	2.4	8.4
Choy et al. (2024)	C3plant	SID-105	Rice	-19.5	-36.9	-29.6	-27.7	6.3	3.2	6.6
Choy et al. (2024)	C3plant	SID-106	Soybean	-18.5	-36.2	-29	-27.9	7.8	2.5	8.3
Choy et al. (2024)	C3plant	SID-107	Azuki bean	-20.4	-36	-31.3	-29.4	2.3	-1.4	3.3
Choy et al. (2024)	C3plant	SID-108	Wheat	-16.9	-34.7	-32.1	-30	11.2	8.5	13.1
Choy et al. (2024)	C3plant	SID-109	Barley	-16.6	-35.6	-32.8	-29.4	5.5	5.3	15
This study	Human	2705	Human Mesolithic	-9.3	-27.1	-29.3	-26	9.2	8.5	-4.3
This study	Human	2706	Human Mesolithic	-6.9	-25.7	-28.4	-26.1	10.9	10.6	-0.6
This study	Human	2707	Human E/M Neolithic	-8.7	-25.9	-29	-25.7	11.9	11.1	-2.2
This study	Human	2708	Human E/M Neolithic	-8.2	-25.3	-29.2	-25.6	12.9	11.5	2.6
This study	Human	2709	Human E/M Neolithic	-8.8	-26.4	-30.5	-26.1	10.9	8.7	4.8
This study	terrestrial	2710	Dog Mesolithic	-8.7	-25.1	-29.6	-25.9	13.2	11.2	1.5
This study	terrestrial	2711	Dog Mesolithic	-5.7	-24.6	-29.6	-25.5	13.4	11	5.8
This study	terrestrial	2713	Canid Neolithic	-7.7	-24.5	-29.5	-24.7	12.4	14.4	2.2
This study	terrestrial	2714	Pig Neolithic	-9.1	-25.7	-30.5	-25.7	14.1	9.8	6.9
This study	terrestrial	2715	Sheep/goat Neolithic	-13	-27.4	-31.1	-25.6	11.3	8	0.4
This study	terrestrial	2716	Sheep/goat Neolithic	-10.8	-24.9	-28.6	-23.9	12.6	9.5	3.7
Fontanals-Coll et al. (2023)	Human	COLL 3	Human	-8.6	-23.3	-26.5	-27.9	18	17.36	4.96
Fontanals-Coll et al. (2023)	Human	COLL 4	Human	-15.3	-23.9	-27.1	-29.3	19.57	18.17	6.05
Fontanals-Coll et al. (2023)	Human	COLL 5	Human	-12.7	-25.8	-29.2	-37.2	16.57	14.55	7.33
Fontanals-Coll et al. (2023)	Human	COLL 6	Human	-7.7	-24.2	-29.1	-27.7	15.06	16.19	4.36
Fontanals-Coll et al. (2023)	Human	COLL 7	Human	-11.8	-23.7	-27.1	-26.7	14.05	11.81	6.91
Fontanals-Coll et al. (2023)	Human	COLL 8	Human	-16.4	-24.9	-28	-36.9	20.15	17.71	5.33
Fontanals-Coll et al. (2023)	Human	COLL 10	Human	-14.8	-23.6	-26.6	-27.7	16.78	15.27	6.79
Fontanals-Coll et al. (2023)	Human	COLL 11	Human	-8.7	-25.1	-28.4	-27.7	14.11	11.68	6.44
Fontanals-Coll et al. (2023)	Human	COLL 12	Human	-12.8	-24.3	-27.7	-26.9	9.59	12.47	7.56
Fontanals-Coll et al. (2023)	Human	COLL 13	Human	-13.9	-28.2	-32	-28	14.66	12.44	9.78
Fontanals-Coll et al. (2023)	Human	COLL14	Human	-14	-26.1	-28.9	-38.5	19.98	18.28	6.28
Fontanals-Coll et al. (2023)	terrestrial	COLL BOS 1	Terrestrial herbivore	-15.6	-24.5	-27.3	-34	14.62	11.97	10.43
Fontanals-Coll et al. (2023)	terrestrial	COLL BOS 2	Terrestrial herbivore	-10.1	-23.3	-29.2	-27.3	9.29	4.17	10.1
Fontanals-Coll et al. (2023)	terrestrial	COLL CERV 1	Terrestrial herbivore	-19.3	-28	-31.4	-36.3	11.54	8.6	10.21
Fontanals-Coll et al. (2023)	terrestrial	COLL CERV 2	Terrestrial herbivore	-12.5	-30.6	-31.7	-34.9	8.96	6.74	8.7
Fontanals-Coll et al. (2023)	marine	COLL Fi 2 Rep 2	Marine fish	-8.4	-22.7	-23.4	-24.9	13.33	12.74	5.61
Fontanals-Coll et al. (2023)	marine	NER Fi 3 m	Marine fish	-4.9	-17.4	-21.4	-24.7	20.16	20.29	5.03
Fontanals-Coll et al. (2023)	marine	NER Fi 6 m	Marine fish	-2.8	-16.9	-20	-24.2	22.54	21.11	3.14
Fontanals-Coll et al. (2023)	marine	NER Fi 7 m	Marine fish	-1.1	-16	-21.4	-24.7	24.68	20.5	2.33
Fontanals-Coll et al. (2023)	marine	NER (N) Fi 5	Marine fish	-6.1	-18.6	-21.3	-24.1	28.09	20.27	6.58
Fontanals-Coll et al. (2023)	marine	NER (N) Fi 6	Marine fish	-6.6	-18	-23.1	-25.1	23.88	21.26	2.27

## Sheet: Scores
Source	Common_name	PC 1	PC 2	PC 3	PC 4	PC 5	PC 6	PC 7
Choy et al. (2024)	Imdang human	-1.9189	-0.35186	0.84864	0.63047	0.96057	1.3269	-1.2333
Choy et al. (2024)	Imdang human	2.1103	-4.2339	0.67238	1.9801	1.5909	0.88427	-2.0576
Choy et al. (2024)	Imdang human	6.9888	-3.8064	1.5273	4.2143	0.76213	0.64214	0.63111
Choy et al. (2024)	Imdang human	1.3065	-2.5196	-0.44256	2.4466	1.3894	0.32518	-0.99881
Choy et al. (2024)	Imdang human	3.7418	-2.0372	3.6897	-1.374	-0.10445	-0.43142	3.682
Choy et al. (2024)	Imdang human	4.3811	-1.4235	6.7461	0.58635	-1.6364	-0.21424	-0.37221
Choy et al. (2024)	Imdang human	3.6204	-1.4416	4.0936	-0.60388	-1.3404	-0.83701	0.52411
Choy et al. (2024)	Imdang human	3.4962	-7.1465	4.3703	0.34722	0.60781	-0.34338	-0.61497
Choy et al. (2024)	Imdang human	2.4556	-0.8645	2.3047	0.63798	0.071509	-0.23378	-0.66359
Choy et al. (2024)	Imdang human	3.5386	-3.347	2.1979	-0.30557	0.445	-0.22653	-0.96906
Choy et al. (2024)	Imdang human	0.51102	-0.81015	3.9761	0.011106	-0.25525	1.3268	-1.3471
Choy et al. (2024)	Imdang human	1.8404	2.7322	6.2152	0.6745	-0.83528	0.78928	0.093392
Choy et al. (2024)	Imdang human	4.2368	-4.7946	2.6448	1.9755	0.78764	-0.17983	0.07207
Choy et al. (2024)	Imdang human	3.6658	-3.9339	4.4746	-0.1483	-0.71876	-0.52278	-0.65427
Choy et al. (2024)	Imdang human	4.519	-2.8063	7.4754	1.7213	-0.90862	-0.11422	-0.090971
Choy et al. (2024)	Imdang human	6.9053	-4.3175	7.581	2.7821	-1.103	-0.31203	-1.4019
Choy et al. (2024)	Imdang human	2.9235	-1.4871	6.3081	0.88817	-0.79613	-0.26559	-1.9597
Choy et al. (2024)	Imdang human	-1.3816	2.0804	6.7301	-2.9041	-2.7024	1.4079	0.15094
Choy et al. (2024)	Imdang human	2.1193	-1.9822	6.1689	-1.3372	-0.87434	0.053409	-1.2535
Choy et al. (2024)	Imdang human	2.795	-2.645	3.7804	-1.3518	-0.093821	-1.6663	-0.31934
Choy et al. (2024)	Imdang human	5.7906	-4.8123	3.5312	-0.52677	0.15076	-1.4011	-0.10396
Choy et al. (2024)	Imdang human	2.7344	-4.1211	4.8546	-1.6447	-0.7515	-1.0143	-0.321
Choy et al. (2024)	Imdang human	2.7766	-0.76017	6.0609	-1.423	-1.5528	-1.6811	-0.74673
Choy et al. (2024)	Imdang human	0.27685	0.010294	5.6017	-1.3389	-0.50368	-0.43998	2.4965
Choy et al. (2024)	Imdang human	0.082823	0.38974	4.4703	-0.71986	-0.99455	-0.10161	1.5272
Choy et al. (2024)	Imdang human	0.81747	-0.056398	3.8431	-0.9036	-0.88371	0.27886	1.0613
Choy et al. (2024)	Imdang human	-0.060423	-3.3287	3.8215	-0.64931	-0.4903	-0.34701	0.56165
Choy et al. (2024)	Imdang human	-0.58012	-4.5914	2.3779	0.56075	0.071256	-0.58034	-0.15072
Choy et al. (2024)	Mumun human	4.6682	17.464	-1.0748	3.207	-2.6011	-0.23002	-1.7548
Choy et al. (2024)	Mumun human	2.6557	15.957	-1.6145	5.4152	-2.3698	-0.26617	0.47403
Choy et al. (2024)	Mumun human	3.8286	13.298	-3.4455	5.9804	-4.5805	-2.3304	0.65092
Choy et al. (2024)	Mumun human	2.4096	17.796	-2.8105	3.6797	-3.7244	-1.9296	0.65598
Choy et al. (2024)	Sandbar Shark	23.604	-2.5292	0.72933	1.2128	1.4008	-3.4075	0.49889
Choy et al. (2024)	Sandbar Shark	24.971	-1.9902	-0.3356	1.0795	1.682	-3.1488	0.72679
Choy et al. (2024)	Amberjack	21.915	-0.92898	-1.3158	1.0665	1.9977	-2.3398	0.25784
Choy et al. (2024)	pheasant	-5.7396	2.2776	5.3193	-1.4503	-1.4312	2.1185	-0.53715
Choy et al. (2024)	Great Bustard	-2.821	1.3246	3.525	-2.0154	0.66686	2.6689	3.6498
Choy et al. (2024)	Wild goose	-5.3334	-9.3587	1.6253	7.3323	4.5711	0.90242	0.075886
Choy et al. (2024)	Swan	-2.1457	3.7649	0.16896	3.9036	3.838	3.4662	-1.1377
Choy et al. (2024)	Cattle	-0.98454	7.916	4.0959	2.2501	0.60127	2.5267	-0.52469
Choy et al. (2024)	Wild boar	-7.4925	2.0263	3.2258	-0.73226	-1.1521	2.4335	-0.67396
Choy et al. (2024)	Pig	-4.5255	0.65269	1.5032	1.0803	0.70466	1.2912	-0.30659
Choy et al. (2024)	Hare	-9.0763	-1.8604	3.2056	-0.49614	0.67108	0.47831	-1.494
Choy et al. (2024)	deer	-9.2995	1.4886	-5.3668	4.6759	-0.55792	-1.1175	1.0929
Choy et al. (2024)	Wild boar	-7.7569	4.6155	-2.9476	2.6978	-4.8338	-2.4698	0.69778
Choy et al. (2024)	Oat	-18.476	-1.4611	3.7907	0.11336	-1.2826	-3.271	-1.1835
Choy et al. (2024)	Sorghum	-9.1286	21.627	-2.0937	-0.19448	2.2689	1.2457	-0.99901
Choy et al. (2024)	Common millet	-7.2992	19.725	-0.17595	1.7871	2.6168	-0.98524	0.70797
Choy et al. (2024)	Fox millet	-7.2706	16.438	0.97617	2.8683	4.1755	0.93694	0.12865
Choy et al. (2024)	Rice	-18.953	-2.1691	-4.034	0.53153	1.2595	-5.1466	-0.27253
Choy et al. (2024)	Soybean	-17.748	-2.0823	-2.7188	2.2318	0.86596	-4.8005	-1.3517
Choy et al. (2024)	Azuki bean	-24.188	-0.98643	-4.3282	-2.9809	-0.78608	-2.2657	-1.5911
Choy et al. (2024)	Wheat	-12.063	-8.1584	-0.89419	4.7452	2.3604	-3.2997	1.1111
Choy et al. (2024)	Barley	-17.469	-6.2618	1.9718	5.0172	1.9519	-1.9988	3.3754
This study	Human Mesolithic	-5.857	2.8267	-4.0696	-11.236	-1.2609	-1.0343	-0.67611
This study	Human Mesolithic	-2.1111	2.298	-1.8346	-8.3202	-1.3657	-0.49294	0.51411
This study	Human E/M Neolithic	-2.1376	1.686	-3.8336	-9.246	-0.17427	-0.91752	-0.37005
This study	Human E/M Neolithic	-1.0703	0.5795	-1.471	-5.3874	0.8086	-0.05702	0.1947
This study	Human E/M Neolithic	-4.7848	0.091592	0.53169	-4.1292	0.76311	0.68197	0.082206
This study	Dog Mesolithic	-1.266	0.3479	-2.2062	-6.2232	0.76202	0.17195	-0.54318
This study	Dog Mesolithic	0.09791	0.39229	2.0215	-3.5573	0.67443	0.75697	0.34424
This study	Canid Neolithic	0.7902	0.53659	-1.9731	-6.3383	1.852	0.14245	2.3996
This study	Pig Neolithic	-2.2361	-1.1404	0.68877	-1.8272	2.1784	0.60568	-1.0374
This study	Sheep/goat Neolithic	-7.0552	-0.013434	-4.0073	-6.6894	2.1388	-0.2771	-1.9486
This study	Sheep/goat Neolithic	-3.1142	2.0952	-2.2552	-3.5115	2.6196	0.51772	-0.92393
Fontanals-Coll et al. (2023)	Human	5.9965	-2.1801	-4.3059	-1.3954	0.16205	-0.21156	1.0254
Fontanals-Coll et al. (2023)	Human	4.0563	-5.4309	-9.1133	1.5582	2.3027	0.13114	0.019191
Fontanals-Coll et al. (2023)	Human	-0.24354	-9.6242	-5.6433	1.1963	-4.7294	1.9306	0.01303
Fontanals-Coll et al. (2023)	Human	3.244	-2.5026	-2.3634	-3.7818	0.39269	0.37434	2.1423
Fontanals-Coll et al. (2023)	Human	-0.95451	-0.080485	-3.4213	0.41726	1.3277	1.6507	0.13779
Fontanals-Coll et al. (2023)	Human	2.6464	-10.619	-10.951	1.6107	-2.9168	1.1542	-1.1085
Fontanals-Coll et al. (2023)	Human	1.3424	-2.5515	-7.2803	1.7858	2.3862	1.0038	0.2539
Fontanals-Coll et al. (2023)	Human	-0.50748	-1.2332	-0.86626	-1.3609	-0.16137	0.62121	0.21522
Fontanals-Coll et al. (2023)	Human	-3.9285	0.029659	-3.5366	0.13711	1.3781	2.5132	3.7175
Fontanals-Coll et al. (2023)	Human	-3.9232	-6.2725	-2.0216	1.4091	3.6926	-0.2289	0.51641
Fontanals-Coll et al. (2023)	Human	3.1291	-12.328	-8.7224	1.3418	-4.465	0.54839	-0.17597
Fontanals-Coll et al. (2023)	Terrestrial herbivore	-3.0565	-5.9986	-5.75	4.9953	-2.1903	3.3676	0.088051
Fontanals-Coll et al. (2023)	Terrestrial herbivore	-7.5983	1.6794	2.4827	1.2602	-0.25758	5.1546	-1.057
Fontanals-Coll et al. (2023)	Terrestrial herbivore	-10.497	-9.4534	-5.9981	3.9218	-1.9973	3.5431	-0.51177
Fontanals-Coll et al. (2023)	Terrestrial herbivore	-11.043	-6.934	-0.27016	0.078586	-4.3171	0.97292	0.59856
Fontanals-Coll et al. (2023)	Marine fish	1.8149	4.1854	-2.7537	-0.35171	-0.26681	0.58191	1.543
Fontanals-Coll et al. (2023)	Marine fish	13.82	3.4627	-4.3792	-0.21563	0.11174	1.4884	1.8385
Fontanals-Coll et al. (2023)	Marine fish	17.063	4.5191	-4.5169	-1.4238	-0.70142	0.25521	0.61953
Fontanals-Coll et al. (2023)	Marine fish	18.731	3.6211	-3.294	-2.7394	-0.98532	0.82644	-1.4535
Fontanals-Coll et al. (2023)	Marine fish	17.398	0.88588	-4.9159	2.8686	2.2474	-1.2789	-3.365
Fontanals-Coll et al. (2023)	Marine fish	15.277	0.94732	-6.8757	-2.0776	1.3865	0.32023	-0.91085

## Sheet: Eigenvalues
PC	Eigenvalue	% variance
1	77.2039	49.629
2	41.1163	26.431
3	17.7284	11.396
4	10.8271	6.96
5	3.92341	2.5221
6	3.06803	1.9722
7	1.69466	1.0894
